# Supplementary material for: Broadening activity of checkpoint blockade agents by intratumoral nucleoside cleavage
Source: JCI Insight. 2026 May 22;11(10):e194142. doi: 10.1172/jci.insight.194142 (PMC13232721; doi:10.1172/jci.insight.194142)
Supplement: Supporting data values [file jciinsight-11-194142-s049.xlsx]

## Sheet: Fig 2A
	1	2	3	4	5	6
EMT6 VA	0	0	0	0	0	0
EMT6 Parental	0	0	0	0	0	0
EMT6 EcPNP wt	6800	6200	6000	7800	7600	7800
EMT6 EcPNP R25A	0	0	0	0	0	0

## Sheet: Fig 3A
Calreticulin	EMT6 parental control									EMT6 Ec PNP
Control	0.958537	1.26585	0.77561	1.0795	1.16736	0.753138	1.01128	1.17207	0.816643	0.878049	0.987805	0.648293	1.01046	0.878661	1.08577	1.07898	1.00282	0.96897
MeP-dR 100μM	0.878049	0.914634	0.892683	1.17992	1.11715	1.79498	1.33709	1.26093	1.29055	10.2219	9.66585	10.1707	5.52301	5.62971	5.89958	9.60085	10.1171	10.6544
HMGB1	EMT6 parental control									EMT6 Ec PNP
Control	0.98199	1.14778	0.87023	0.951531	1.18249	0.865977	1.21241	0.984949	0.802646	0.980043	1.23929	0.680101	0.909375	0.897765	0.909002	0.817425	0.950501	0.865605
MeP-dR 100μM	0.876168	1.09657	1.19402	0.847475	1.09054	1.09613	1.12658	1.31912	1.34176	1.66676	1.96778	1.50204	2.46202	2.86974	2.90755	2.71244	2.23576	2.65378
HSP70	EMT6 parental control									EMT6 Ec PNP
Control	0.973709	1.19707	0.829223	1.07983	1.16486	0.755314	1.09103	1.05978	0.849185	23.0612	23.3243	23.7634	31.6084	30.3174	31.2343	36.9728	38.2908	37.6535
MeP-dR 100μM	0.851559	0.929037	0.929735	1.12518	1.04582	1.52197	0.985054	1.16033	1.17799	18.3064	18.5019	18.476	33.6793	36.038	37.231

## Sheet: Fig 3B
Calreticulin	EMT6 parental control						EMT6 Ec PNP
Control	0.860358	1.0854	1.05424	0.908284	1.07101	1.02071	0.682054	0.77034	0.772072	0.991124	1.03846	1.18047
Fara-A 7uM	0.820542	0.618003	0.704559	1.09172	1.03846	2.23964	1.24986	1.1858	1.15811	1.92899	1.84319	2.01775
HMGB1	EMT6 parental control						EMT6 Ec PNP
Control	0.958152	1.0125	1.02935	1.01278	0.90189	1.08533	0.61706	0.672323	0.52981	0.863561	0.924531	0.906703
Fara-A 7uM	0.831919	0.786173	0.871818	0.860887	0.932018	1.02365	1.17771	1.21612	1.32561	1.50321	1.52656	1.35667
HSP70	EMT6 parental control						EMT6 Ec PNP
Control	0.846203	1.10657	1.04722	0.867958	1.15317	0.978873	102.161	103.901	113.483	116.968	108.921	112.828
Fara-A 7uM	1.29036	1.33631	1.34397	1.47711	1.2588	2.2993	102	101.883	104.085	104.539	103.734	107.055

## Sheet: Fig 4A
Vehicle
Day of Study	1	5	8	12	15	19	22
Animal#	TV (mm3)	TV (mm3)	TV (mm3)	TV (mm3)	TV (mm3)	TV (mm3)	TV (mm3)
1	172	172	446	787	1268	1470	2601
2	172	172	288	787	1352	1437	2250
3	196	288	405	1008	1666	2432
4	196	288	446	1008	1666	2025
5	196	288	446	847	1521	2432
6	221	221	288	550	936	1008	1568
F-araAMP (167mg/kg)
Day of Study	1	5	8	12	15	19	22
Animal#	TV (mm3)	TV (mm3)	TV (mm3)	TV (mm3)	TV (mm3)	TV (mm3)	TV (mm3)
1	172	63	63	4	1	1	0
2	172	63	14	4	1	1	0
3	196	63	40	4	4	1	0
4	196	75	32	4	4	4	0
5	196	75	40	14	4	1	0
6	221	75	40	32	4	1	0
TV= Tumor Volume

## Sheet: Fig 4B
Vehicle
Day of Study	1	4	8	11	14
Animal#	TV (mm3)	TV (mm3)	TV (mm3)	TV (mm3)	TV (mm3)
1	126	172	365	384	1268
2	144	221	405	650	1152
3	126	196	365	726	936
4	126	196	365	936	1008
5	126	320	550	787	1152
6	144	288	405	650	1008
F-araAMP (90mg/kg)
Day of Study	1	4	8	11	14	18	21
Animal#	TV (mm3)	TV(mm3)	TV (mm3)	TV (mm3)	TV (mm3)	TV (mm3)	TV (mm3)
1	144	196	75	108	196	288	650
2	144	88	40	63	126	245	527
3	162	88	32	18	14	1	0
4	144	126	40	18	4	1	0
5	172	126	32	32	14	32	75
6	144	126	63	14	4	1	0
Anti-CTLA4 9H10
Day of Study	1	4	8	11	14	18	21
Animal#	TV (mm3)	TV (mm3)	TV (mm3)	TV (mm3)	TV (mm3)	TV (mm3)	TV (mm3)
1	126	172	108	126	196	365	666
2	196	196	126	40	14	1	0
3	126	172	75	63	75	75	196
4	126	196	126	126	196	288	600
5	196	256	288	405	726	1080	1437
6	144	196	256	288	405	726	1183
F-araAMP + Anti-CTLA4 9H10
Day of Study	1	4	8	11	14	18	21
Animal#	TV (mm3)	TV (mm3)	TV (mm3)	TV (mm3)	TV (mm3)	TV (mm3)	TV (mm3)
1	221	88	40	40	4	1	0
2	126	75	32	4	1	1	0
3	144	172	40	18	4	1	0
4	144	126	40	14	1	1	0
5	221	126	40	32	4	1	0
6	196	126	63	32	4	1	0
TV= Tumor Volume

## Sheet: Fig 4C
Vehicle
Day of Study	1	4	8	11	14
Animal#	TV (mm3)	TV (mm3)	TV (mm3)	TV (mm3)	TV (mm3)
1	108	108	196	288	600
2	108	108	256	405	600
3	108	108	172	288	500
4	126	126	288	600	908
5	126	172	320	650	847
6	172	196	256	600	936
F-araAMP (90mg/kg)
Day of Study	1	4	8	11	14	18	21
Animal#	TV (mm3)	TV (mm3)	TV (mm3)	TV (mm3)	TV (mm3)	TV (mm3)	TV (mm3)
1	108	108	196	365	500	666	1183
2	126	172	196	550	864	1183	1568
3	126	126	126	221	405	527	847
4	126	108	126	288	405	666	1008
5	126	196	196	446	787	1268	1960
6	144	172	108	144	288	550	787
Anti-CTLA4 9H10
Day of Study	1	4	8	11	14	18	21
Animal#	TV (mm3)	TV (mm3)	TV (mm3)	TV (mm3)	TV (mm3)	TV (mm3)	TV (mm3)
1	108	172	126	108	196	320	550
2	108	108	75	32	4	1	0
3	108	126	126	126	172	256	600
4	126	172	172	126	196	288	726
5	126	126	172	196	288	500	864
6	172	256	256	365	550	600	936
F-araAMP + Anti-CTLA4 9H10
Day of Study	1	4	8	11	14	18	21
Animal#	TV (mm3)	TV (mm3)	TV (mm3)	TV (mm3)	TV (mm3)	TV (mm3)	TV (mm3)
1	108	108	108	126	63	40	63
2	108	108	63	32	14	1	0
3	126	196	126	126	63	40	40
4	126	196	221	288	365	365	650
5	144	63	75	32	14	4	0
6	144	221	221	221	196	126	88
TV= Tumor Volume

## Sheet: Fig 4D
Vehicle
Day of Study	1	4	8	11
Animal#	TV (mm3)	TV (mm3)	TV (mm3)	TV (mm3)
1	172	256	726	787
2	126	256	600	847
3	75	126	126	75
4	126	288	666	864
5	144	196	550	936
6	144	288	550	666
F-araAMP (90mg/kg)
Day of Study	1	4	8	11	15	18	22
Animal#	TV (mm3)	TV (mm3)	TV (mm3)	TV (mm3)	TV (mm3)	TV (mm3)	TV (mm3)
1	196	48	108	108	405	500	1080
2	196	144	63	14	4	1	0
3	172	75	18	14	0	0	0
4	144	75	40	32	32	108	365
5	48	14	1	1	0	0	0
6	172	126	63	32	32	32	144
Anti-PDL-1
Day of Study	1	4	8	11
Animal#	TV (mm3)	TV (mm3)	TV (mm3)	TV (mm3)
1	256	320	550	1080
2	144	172	221	172
3	144	288	365	365
4	144	221	196	126
5	256	256	365	405
6	196	196	550	936
F-araAMP + Anti-PDL-1
Day of Study	1	4	8	11	15	18	22
Animal#	TV (mm3)	TV (mm3)	TV (mm3)	TV (mm3)	TV (mm3)	TV (mm3)	TV (mm3)
1	196	126	40	14	1	0	0
2	126	108	32	14	4	0	0
3	144	126	40	32	6	1	0
4	144	108	32	14	4	4	1
5	126	75	32	14	0	0	0
6	162	88	32	32	4	0	0
TV= Tumor Volume

## Sheet: Fig 4E
Vehicle
Day of Study	1	4	8	11
Animal#	TV (mm3)	TV (mm3)	TV (mm3)	TV (mm3)
1	126	221	446	864
2	126	256	936	1183
3	126	126	126	63
4	126	256	666	726
5	126	256	550	726
6	144	550	700	1352
F-araAMP (90mg/kg)
Day of Study	1	4	8	11	15	18
Animal#	TV (mm3)	TV (mm3)	TV (mm3)	TV (mm3)	TV (mm3)	TV (mm3)
1	126	288	320	787	847	1352
2	126	288	288	405	600	1080
3	126	126	288	320	666	936
4	126	172	500	666	1183	1800
5	126	126	172	196	196	405
6	144	221	650	650	1008	1862
Anti-PDL-1
Day of Study	1	4	8	11
Animal#	TV (mm3)	TV (mm3)	TV (mm3)	TV (mm3)
1	126	172	500	726
2	126	288	196	256
3	126	288	500	726
4	126	196	196	108
5	126	256	288	666
6	144	256	550	1372
F-araAMP + Anti-PDL-1
Day of Study	1	4	8	11	15	18	22
Animal#	TV (mm3)	TV (mm3)	TV (mm3)	TV (mm3)	TV (mm3)	TV (mm3)	TV (mm3)
1	126	126	256	256	446	726	1099
2	126	221	365	196	256	500	1183
3	126	172	288	172	256	196	108
4	126	162	256	75	196	172	75
5	126	126	108	172	288	405	600
6	144	221	288	288	550	1099	1568
TV= Tumor Volume

## Sheet: Fig 5
Flow Cytometry Studies - Tumors
treatment	PNP expression	mouse #	% CD45+	% GrzB+ NK	% PD1+ Treg	% Ki67+ M2 Mac
vehicle	yes	1	57.4	7.23	82.4	35.2
vehicle	yes	2	64.6	11	73.5	30.1
vehicle	yes	3	52.7	9.57	74.9	34.2
vehicle	yes	4	64.9	10.1	77.2	38.3
fludarabine	yes	5	94	43.8	51.8	20.4
fludarabine	yes	6	87.5	22.7	56.1	5.95
fludarabine	yes	7	90	27.6	57.4	10.9
fludarabine	yes	8	90	28.4	55.9	13.6
anti-PD-L1	yes	9	52.1	9.4	77	29
anti-PD-L1	yes	10	65.2	39.7	77.1	23.5
anti-PD-L1	yes	11	60.9	6.84	84.5	35.3
anti-PD-L1	yes	12	60.8	9.28	78.4	26.5
fludarabine + anti-PD-L1	yes	13	91.2	34.9	64	14.5
fludarabine + anti-PD-L1	yes	14	93.8	47.9	64.5	12.7
fludarabine + anti-PD-L1	yes	15	91.5	30.1	59.1	11.1
fludarabine + anti-PD-L1	yes	16	84.7	43.4	66.7	15.3
vehicle	no	1	62.1	6.2	75.2	39.5
vehicle	no	2	84.7	11.4	41.4	27.9
vehicle	no	3	61.9	5.25	66.4	37.6
vehicle	no	4	51.3	6.23	78.4	45.2
fludarabine	no	5	63.2	25.3	71.1	7.9
fludarabine	no	6	69.8	24.3	61.2	6.57
fludarabine	no	7	47.5	10	75	11.4
fludarabine	no	8	77.1	16.2	44.8	9.15
anti-PD-L1	no	9	82.8	5.27	64.5	19.4
anti-PD-L1	no	10	71.2	11.2	71.5	37.8
anti-PD-L1	no	11	71.6	5.12	78.5	28.5
anti-PD-L1	no	12	65.1	8.93	74.7	28.9
fludarabine + anti-PD-L1	no	13	53.3	30.2	73.6	9.87
fludarabine + anti-PD-L1	no	14	55.7	23.5	82.4	16.9
fludarabine + anti-PD-L1	no	15	69.3	43.5	71.2	6.59
fludarabine + anti-PD-L1	no	16	68.1	48	71.2	10.1

## Sheet: Fig S1
Calreticulin	EMT6 Ec PNP R25A						EMT6 Ec PNP
Control	0.986702	0.928191	1.08511	0.956627	0.944578	1.09879	0.890957	0.933511	1.06117	0.949398	1.07229	1.0747
Fara-A 7uM	0.885638	0.856383	0.917553	0.821687	0.693976	0.857831	1.73404	1.65691	1.81383	1.73976	1.6506	1.61205
HMGB1	EMT6 Ec PNP R25A						EMT6 Ec PNP
Control	0.93277	1.03898	1.02825	0.910694	1.02938	1.05993	0.896318	0.9596	0.941097	0.761316	0.829498	0.653668
Fara-A 7uM	0.93166	1.10726	0.994572	0.867126	0.793003	0.923001	1.56023	1.58447	1.40813	1.45304	1.50042	1.63552
HSP70	EMT6 Ec PNP R25A						EMT6 Ec PNP
Control	1.00244	0.990769	1.00679	0.970919	0.980807	1.04827	1.46021	1.35974	1.40851	1.43777	1.46226	1.59712
Fara-A 7uM	0.929867	0.955757	0.948988	0.950388	0.944972	0.958444	1.30504	1.29499	1.33645	1.43551	1.43387	1.46485

[truncated: 6 more sheets: Fig S2A, Fig S2B, Fig S3A, Fig S3B, Fig S4, Fig S5]
